# Supplementary material for: Construction of a novel mRNA-signature prediction model for prognosis of bladder cancer based on a statistical analysis
Source: BMC Cancer. 2021 Jul 27;21:858. doi: 10.1186/s12885-021-08611-z (PMC8314557; doi:10.1186/s12885-021-08611-z)
Supplement: Supplementary file 1 — Additional file 1. Table S1: Gene ontology (GO) enrichment analysis of genes correlated with candidate genes. [file 12885_2021_8611_MOESM1_ESM.xls]

## Sheet: Table S1
Table S1: Gene ontology (GO) enrichment analysis of genes correlated with candidate genes
GO	Description	Count	log(p.adjust)	log(q)
GO:0030198	extracellular matrix organization	117	-31.1533	-31.2641
GO:0003012	muscle system process	134	-31.1533	-31.2641
GO:0043062	extracellular structure organization	123	-28.993	-29.1038
GO:0006936	muscle contraction	110	-27.6948	-27.8057
GO:0019932	second-messenger-mediated signaling	113	-21.4427	-21.5535
GO:0050804	modulation of chemical synaptic transmission	106	-17.9257	-18.0365
GO:0099177	regulation of trans-synaptic signaling	106	-17.9108	-18.0216
GO:0050808	synapse organization	100	-17.1507	-17.2616
GO:0098742	cell-cell adhesion via plasma-membrane adhesion molecules	77	-16.5027	-16.6135
GO:0007204	positive regulation of cytosolic calcium ion concentration	84	-16.1795	-16.2903
GO:0051480	regulation of cytosolic calcium ion concentration	90	-16.1795	-16.2903
GO:1903522	regulation of blood circulation	80	-16.0204	-16.1312
GO:0055074	calcium ion homeostasis	103	-14.1348	-14.2456
GO:0042391	regulation of membrane potential	97	-13.868	-13.9788
GO:0003018	vascular process in circulatory system	55	-13.8597	-13.9705
GO:0006874	cellular calcium ion homeostasis	100	-13.6944	-13.8052
GO:0090257	regulation of muscle system process	69	-13.4062	-13.517
GO:0003015	heart process	74	-13.4062	-13.517
GO:0034765	regulation of ion transmembrane transport	102	-13.045	-13.1559
GO:0035637	multicellular organismal signaling	59	-12.9913	-13.1021
