# Supplementary material for: Construction of a novel mRNA-signature prediction model for prognosis of bladder cancer based on a statistical analysis
Source: BMC Cancer. 2021 Jul 27;21:858. doi: 10.1186/s12885-021-08611-z (PMC8314557; doi:10.1186/s12885-021-08611-z)
Supplement: Supplementary file 2 — Additional file 2. Table S2: Kysoto Encyclopedia of Genes and Genomes (KEGG) pathways analysis of genes correlated with candidate genes. [file 12885_2021_8611_MOESM2_ESM.xls]

## Sheet: Table S2
Table S2: Kyoto Encyclopedia of Genes and Genomes (KEGG) pathways analysis of genes correlated with candidate genes
ID	Category	Description	Count	log(p.ajust)	log(q)
hsa04022	KEGG Pathway	cGMP-PKG signaling pathway	50	-11.1292	-11.2314
hsa04080	KEGG Pathway	Neuroactive ligand-receptor interaction	77	-11.0834	-11.1856
hsa04510	KEGG Pathway	Focal adhesion	55	-11.0834	-11.1856
hsa04020	KEGG Pathway	Calcium signaling pathway	53	-10.0461	-10.1483
hsa04512	KEGG Pathway	ECM-receptor interaction	32	-9.63199	-9.73418
hsa04151	KEGG Pathway	PI3K-Akt signaling pathway	73	-8.76241	-8.8646
hsa04270	KEGG Pathway	Vascular smooth muscle contraction	38	-7.95225	-8.05443
hsa05414	KEGG Pathway	Dilated cardiomyopathy	30	-7.30146	-7.40364
hsa04514	KEGG Pathway	Cell adhesion molecules	39	-7.28265	-7.38484
hsa05410	KEGG Pathway	Hypertrophic cardiomyopathy	28	-6.79738	-6.89957
hsa04974	KEGG Pathway	Protein digestion and absorption	30	-6.6322	-6.73439
hsa05412	KEGG Pathway	Arrhythmogenic right ventricular cardiomyopathy	25	-6.47439	-6.57658
hsa04921	KEGG Pathway	Oxytocin signaling pathway	38	-6.46213	-6.56432
hsa04924	KEGG Pathway	Renin secretion	23	-6.20254	-6.30473
hsa04713	KEGG Pathway	Circadian entrainment	27	-5.56772	-5.66991
hsa04371	KEGG Pathway	Apelin signaling pathway	33	-5.33387	-5.43606
hsa04024	KEGG Pathway	cAMP signaling pathway	44	-5.08431	-5.18649
hsa04611	KEGG Pathway	Platelet activation	30	-4.88164	-4.98382
hsa05144	KEGG Pathway	Malaria	17	-4.66166	-4.76384
hsa04014	KEGG Pathway	Ras signaling pathway	45	-4.66166	-4.76384
hsa04060	KEGG Pathway	Cytokine-cytokine receptor interaction	52	-4.236	-4.33819
hsa04072	KEGG Pathway	Phospholipase D signaling pathway	32	-4.19278	-4.29497
hsa04010	KEGG Pathway	MAPK signaling pathway	50	-3.6038	-3.70599
hsa04015	KEGG Pathway	Rap1 signaling pathway	39	-3.57727	-3.67946
hsa04360	KEGG Pathway	Axon guidance	35	-3.56603	-3.66822
hsa05032	KEGG Pathway	Morphine addiction	22	-3.56603	-3.66822
hsa04610	KEGG Pathway	Complement and coagulation cascades	21	-3.55088	-3.65306
hsa04923	KEGG Pathway	Regulation of lipolysis in adipocytes	16	-3.43181	-3.53399
hsa04933	KEGG Pathway	AGE-RAGE signaling pathway in diabetic complications	23	-3.42349	-3.52568
hsa04261	KEGG Pathway	Adrenergic signaling in cardiomyocytes	30	-3.34131	-3.4435
hsa05218	KEGG Pathway	Melanoma	18	-3.10864	-3.21082
hsa05226	KEGG Pathway	Gastric cancer	29	-3.02142	-3.12361
hsa04725	KEGG Pathway	Cholinergic synapse	23	-2.62061	-2.7228
hsa01521	KEGG Pathway	EGFR tyrosine kinase inhibitor resistance	18	-2.59814	-2.70033
hsa05205	KEGG Pathway	Proteoglycans in cancer	35	-2.57026	-2.67244
hsa04810	KEGG Pathway	Regulation of actin cytoskeleton	36	-2.53794	-2.64013
hsa04925	KEGG Pathway	Aldosterone synthesis and secretion	20	-2.29251	-2.3947
hsa04928	KEGG Pathway	Parathyroid hormone synthesis, secretion and action	21	-2.25631	-2.3585
hsa04724	KEGG Pathway	Glutamatergic synapse	22	-2.23199	-2.33418
hsa04926	KEGG Pathway	Relaxin signaling pathway	24	-2.23199	-2.33418
hsa04310	KEGG Pathway	Wnt signaling pathway	28	-2.22183	-2.32402
hsa04730	KEGG Pathway	Long-term depression	14	-2.13761	-2.2398
hsa05224	KEGG Pathway	Breast cancer	26	-2.13761	-2.2398
hsa05146	KEGG Pathway	Amoebiasis	20	-2.13761	-2.2398
hsa04540	KEGG Pathway	Gap junction	18	-2.12455	-2.22674
hsa04970	KEGG Pathway	Salivary secretion	18	-1.84836	-1.95055
hsa04911	KEGG Pathway	Insulin secretion	17	-1.84382	-1.94601
hsa05165	KEGG Pathway	Human papillomavirus infection	47	-1.84382	-1.94601
hsa04927	KEGG Pathway	Cortisol synthesis and secretion	14	-1.8426	-1.94479
hsa00230	KEGG Pathway	Purine metabolism	22	-1.5809	-1.68309
hsa04726	KEGG Pathway	Serotonergic synapse	20	-1.55898	-1.66116
hsa04916	KEGG Pathway	Melanogenesis	18	-1.4999	-1.60208
hsa04350	KEGG Pathway	TGF-beta signaling pathway	17	-1.47682	-1.57901
hsa04727	KEGG Pathway	GABAergic synapse	16	-1.35873	-1.46092
